# Supplementary material for: Is the Transverse Colon Overlooked? Establishing a Comprehensive Colonoscopy Database from a Multicenter Cluster-Randomized Controlled Trial
Source: Diagnostics (Basel). 2025 Feb 28;15(5):591. doi: 10.3390/diagnostics15050591 (PMC11898687; doi:10.3390/diagnostics15050591)
Supplement: Supplementary file 1 [file diagnostics-15-00591-s001.zip]

Archive with 1 entries (1 files):
- diagnostics-3407533-supplementary.pdf
